# Supplementary material for: Genetic Diversity and Population Structure of Rice Pathogen Ustilaginoidea virens in China
Source: PLoS One. 2013 Sep 30;8(9):e76879. doi: 10.1371/journal.pone.0076879 (PMC3786968; doi:10.1371/journal.pone.0076879)
Supplement: Table S1 — Geographical distributions and haplotypes of U. virens isolates. (XLS) [file pone.0076879.s001.xls]

## Sheet: Sheet1
	Table S1
	Geographical distributions and haplotypes of U. virens isolates
	Rice-growing areas	Province/region	Isolate codes	Marker 1 Haplotype	Marker 2 Haplotype	Marker 3 Haplotype	Three Markers Haplotype	Longitude	Latitude
	Sichuan-shaanxi basin (32)	Sichuan (26)	csc075	6	2	1	39	103.51	30.19
			csc076	2	7	4	40	103.85	30.07
			csc077	15	7	4	41	103.85	30.08
			csc078	11	7	4	42	103.74	30.66
			csc079	3	7	4	43	104.04	30.44
			csc080	11	2	2	10	103.11	29.96
			csc082	3	5	5	44	103.88	30.21
			csc083	11	7	4	42	103.81	30.41
			csc086	2	3	4	45	103.11	29.96
			csc087	3	7	4	43	103.03	30.01
			csc088	8	7	4	46	103.03	30.01
			csc090	8	7	5	1	105.93	31.73
			csc091	13	7	4	47	105.49	32.29
			csc093	5	7	4	27	105.01	31.72
			csc094	13	7	4	47	105.02	31.71
			csc095	13	5	1	48	105.06	31.08
			csc098	11	7	4	42	104.04	30.45
			csc099	6	7	4	17	103.88	30.21
			csc100	3	7	4	43	103.74	30.66
			csc102	11	7	4	42	104.23	30.79
			csc104	11	7	4	42	104.13	29.98
			csc106	3	7	4	43	103.54	30.59
			csc107	5	7	4	27	103.92	30.57
			csc174	8	7	5	1	103.79	30.72
			csc175	8	7	5	1	103.81	30.76
			csc223	6	7	4	17	103.65	30.99
		South Shaanxi (6)	css186	8	6	5	18	106.93	32.99
			css187	8	6	5	18	106.92	33.62
			css189	14	5	4	30	107.76	32.98
			css190	14	5	4	30	106.25	32.83
			css192	11	2	2	10	110.11	32.81
			css194	11	2	2	10	109.36	32.39
	Yunnan-Guizhou Plateau (20)	Guizhou (12)	ygq140	6	7	4	17	106.66	26.49
			ygq141	10	7	5	49	106.59	26.84
			ygq142	10	7	4	50	106.63	26.65
			ygq236	11	7	1	51	107.58	28.05
			ygq237	11	7	1	51	107.47	27.75
			ygq238	13	8	5	52	105.47	26.23
			ygq239	8	7	5	1	105.74	26.31
			ygq240	6	7	4	17	105.97	26.25
			ygq242	1	7	5	2	106.14	26.25
			ygq243	8	7	5	1	105.67	25.97
			ygq248	8	7	5	1	105.42	25.87
			ygq249	8	6	5	18	105.74	26.31
		Yunnan (8)	ygd001	8	7	5	1	102.77	25.06
			ygd046	8	7	7	53	100.55	25.47
			ygd049	8	3	4	56	100.68	25.38
			ygd050	2	3	4	45	100.74	26.69
			ygd051	2	3	4	45	100.66	26.75
			ygd052	4	7	6	54	102.79	24.91
			ygd053	4	4	6	55	102.82	24.89
			ygd054	4	7	6	54	102.78	24.76
	South China-28	Guangdong (7)	scy176	16	3	2	36	116.06	24.27
			scy177	6	2	2	11	116.68	24.34
			scy178	6	2	2	11	112.55	23.29
			scy179	6	2	2	11	113.11	23.29
			scy180	6	2	2	11	113.39	23.24
			scy181	6	5	2	37	113.64	23.32
			scy221	8	5	1	38	113.49	22.48
		Guangxi (4)	scg197	12	5	5	31	108.61	23.43
			scg198	8	7	5	1	107.71	23.15
			scg199	16	7	2	32	109.76	22.59
			scg200	11	7	2	20	109.83	21.79
		Fujian (17)	scm004	9	1	2	33	117.49	24.52
			scm069	11	7	2	20	119.76	27.11
			scm070	6	7	2	4	117.33	24.68
			scm072	6	2	2	11	116.45	25.26
			scm074	16	7	5	15	117.39	26.93
			scm117	16	2	2	25	117.68	25.72
			scm118	6	7	2	4	116.54	26.18
			scm119	8	7	5	1	119.16	26.15
			scm120	11	2	4	34	119.74	26.47
			scm127	8	7	5	1	117.86	27.39
			scm128	11	7	2	20	117.96	27.36
			scm129	11	2	2	10	118.01	27.69
			scm130	6	7	4	17	121.11	28.99
			scm131	11	2	2	10	117.95	27.81
			scm132	11	2	2	10	118.07	27.49
			scm133	7	2	2	35	121.09	28.89
			scm134	11	2	2	10	118.16	27.68
	Central China-66	Hubei (15)	cce003	8	7	5	1	115.18	30.03
			cce007	1	7	5	2	114.82	30.77
			cce056	8	7	1	3	111.42	31.19
			cce057	8	7	5	1	111.65	31.06
			cce058	8	7	5	1	111.68	31.14
			cce059	6	7	2	4	114.98	30.45
			cce060	1	7	2	5	114.98	30.54
			cce061	1	7	3	6	114.94	30.49
			cce156	8	7	5	1	115.27	29.94
			cce157	1	7	5	2	115.22	29.83
			cce158	1	7	5	2	115.07	29.96
			cce159	6	7	5	7	115.09	29.91
			cce163	1	7	3	6	113.95	30.69
			cce164	1	7	3	6	114.02	30.65
			cce165	8	7	5	1	110.84	31.26
		Hunan (17)	ccx045	1	7	4	8	112.01	28.71
			ccx143	16	2	4	9	112.37	28.04
			ccx144	11	2	2	10	111.38	29.68
			ccx145	11	2	2	10	111.18	29.64
			ccx146	6	7	2	4	113.11	28.37
			ccx147	6	2	2	11	113.26	28.28
			ccx148	6	2	2	11	112.45	27.81
			ccx149	16	3	5	12	113.23	26.31
			ccx150	6	2	2	11	113.21	26.74
			ccx153	13	2	2	13	113.42	26.44
			ccx154	10	2	2	14	113.35	26.61
			ccx171	1	7	5	2	112.14	28.52
			ccx172	16	7	5	15	111.77	28.47
			ccx173	8	7	5	1	112.67	28.34
			ccx210	8	7	5	1	112.44	27.91
			ccx211	11	7	5	16	112.56	27.93
			ccx219	8	7	1	3	112.58	27.88
		South Henan (7)	ccy062	6	7	5	7	114.47	32.09
			ccy063	8	7	5	1	114.35	31.91
			ccy064	8	7	5	1	114.59	32.28
			ccy065	6	2	2	11	114.85	32.12
			ccy066	6	2	2	11	114.69	31.82
			ccy067	8	7	5	1	115.88	32.28
			ccy068	6	7	5	7	115.68	31.89
		South Anhui (7)	cch166	1	7	5	2	116.41	30.69
			cch167	8	7	5	1	116.71	30.77
			cch168	8	7	5	1	116.57	30.52
			cch169	8	6	5	18	117.61	32.26
			cch170	11	6	5	19	117.22	32.68
			cch224	6	2	2	11	117.22	31.64
			cch235	11	7	2	20	116.87	31.81
		Jiangxi (5)	ccg135	6	2	2	11	116.06	29.02
			ccg136	6	2	2	11	115.57	28.64
			ccg137	6	2	2	11	116.49	29.33
			ccg138	6	7	4	17	116.21	29.54
			ccg139	6	7	4	17	115.75	29.65
		South Jiangsu (13)	ccs006	5	6	4	21	118.87	32.04
			ccs028	11	2	2	10	121.19	31.61
			ccs029	11	2	2	10	121.12	31.65
			ccs030	11	2	2	10	120.77	31.15
			ccs031	11	7	2	20	120.39	30.95
			ccs032	4	7	4	23	119.18	31.58
			ccs033	6	2	2	11	119.05	31.66
			ccs035	11	2	2	10	119.47	31.74
			ccs037	8	7	2	24	119.45	31.79
			ccs038	16	2	2	25	119.65	34.05
			ccs039	8	7	5	1	119.95	33.62
			ccs041	16	7	1	26	119.66	33.92
			ccs116	5	7	4	27	119.42	33.35
		Zhejiang (2)	ccz008	11	2	2	10	118.91	29.72
			ccz208	11	2	2	10	119.44	29.92
	Northeast China-16	Liaoning (16)	ncl010	8	7	5	1	123.69	42.39
			ncl012	8	7	5	1	123.29	41.26
			ncl013	5	7	4	27	122.37	41.15
			ncl108	8	7	5	1	122.64	41.72
			ncl109	8	7	5	1	122.88	41.66
			ncl110	13	7	5	22	123.05	41.56
			ncl111	8	7	5	1	123.71	42.81
			ncl112	8	7	5	1	123.72	43.37
			ncl113	5	7	4	27	123.09	41.38
			ncl114	6	7	4	17	122.83	41.08
			ncl115	5	7	4	27	122.07	41.09
			ncl182	8	9	5	28	124.09	40.13
			ncl183	1	5	4	29	123.61	39.97
			ncl184	5	7	4	27	124.31	40.42
			ncl185	5	7	4	27	124.45	40.91
			ncl209	8	7	5	1	123.49	41.66
