# Supplementary material for: Genetic Diversity and Population Structure of Rice Pathogen Ustilaginoidea virens in China
Source: PLoS One. 2013 Sep 30;8(9):e76879. doi: 10.1371/journal.pone.0076879 (PMC3786968; doi:10.1371/journal.pone.0076879)
Supplement: Table S2 — Sequence differences among 56 haplotypes found at the three loci with enriched SNP sites. (XLS) [file pone.0076879.s002.xls]

## Sheet: Supplemental file 1
	Table S2
	Sequence differences among 56 haplotypes found at the three loci with enriched SNP sites
	Haplotype	Number										Variable sites
			8	31	45	49	53	118	175	208	209	229	330	340	345	354	391	432	440	483	502	550	574	673	679	686	688	700	702	703	709	725	792	798	807	823	841	846	879	998	1005	1007	1057	1095	1096	1228	1266	1283	1326
	1	30	C	G	T	T	C	C	T	T	C	T	T	G	C	C	T	G	T	C	G	C	C	C	T	C	C	C	T	C	G	A	G	A	G	C	C	A	C	A	T	T	C	C	G	C	C	T	G
	2	6	*	*	*	*	*	*	*	*	T	*	*	C	*	T	C	*	*	*	C	*	*	T	C	*	*	*	*	*	*	T	*	*	*	*	*	*	*	*	*	*	*	*	*	*	*	*	*
	3	2	*	*	*	*	*	*	*	*	*	*	*	*	*	*	*	*	*	*	*	*	*	*	*	*	*	*	*	*	*	*	*	*	*	*	*	*	*	*	*	*	*	*	*	*	*	*	*
	4	4	*	*	*	*	*	*	*	*	*	*	C	*	*	T	C	*	C	*	C	*	*	*	*	*	*	*	*	*	*	*	*	*	*	*	*	*	*	*	*	*	*	*	*	*	*	*	*
	5	1	*	*	*	*	*	*	*	*	T	*	*	C	*	T	C	*	*	*	C	*	*	T	C	*	*	*	*	*	*	T	*	*	*	*	*	*	*	*	*	*	*	*	*	*	*	*	*
	6	3	*	*	*	*	*	*	*	*	T	*	*	C	*	T	C	*	*	*	C	*	*	T	C	*	*	*	*	*	*	T	*	*	*	*	*	*	*	*	*	*	*	*	*	*	*	*	*
	7	3	*	*	*	*	*	*	*	*	*	*	C	*	*	T	C	*	C	*	C	*	*	*	*	*	*	*	*	*	*	*	*	*	*	*	*	*	*	*	*	*	*	*	*	*	*	*	*
	8	1	*	*	*	*	*	*	*	*	T	*	*	C	*	T	C	*	*	*	C	*	*	T	C	*	*	*	*	*	*	T	*	*	*	*	*	*	*	*	*	*	*	*	*	*	*	*	*
	9	1	*	*	*	*	*	A	C	C	*	*	C	*	*	*	*	*	*	*	C	*	*	*	*	*	*	*	*	*	*	*	*	*	*	*	*	*	*	G	A	*	*	*	A	*	A	A	A
	10	15	*	*	*	*	*	*	*	*	T	*	*	C	*	T	*	*	*	*	C	*	*	*	*	*	*	*	*	*	*	*	*	*	*	*	*	*	*	G	A	*	*	*	A	*	A	A	A
	11	16	*	*	*	*	*	*	*	*	*	*	C	*	*	T	C	*	C	*	C	*	*	*	*	*	*	*	*	*	*	*	*	*	*	*	*	*	*	G	A	*	*	*	A	*	A	A	A
	12	1	*	*	*	*	*	A	C	C	*	*	C	*	*	*	*	*	*	*	C	*	*	*	*	*	*	*	*	*	*	*	*	*	*	*	*	T	T	G	A	*	*	*	A	*	A	A	A
	13	1	*	A	C	C	*	*	*	*	*	*	*	C	*	*	*	A	*	*	C	*	G	*	*	*	T	T	C	T	A	*	*	*	*	*	*	*	*	G	A	*	*	*	A	*	A	A	A
	14	1	*	*	C	C	*	*	*	*	*	C	*	*	*	T	*	*	*	*	C	*	*	*	*	*	*	*	*	*	*	T	*	*	*	*	*	*	*	G	A	*	*	*	A	*	A	A	A
	15	2	*	*	*	*	*	A	C	C	*	*	C	*	*	*	*	*	*	*	C	*	*	*	*	*	*	*	*	*	*	*	*	*	*	*	*	*	*	*	*	*	*	*	*	*	*	*	*
	16	1	*	*	*	*	*	*	*	*	T	*	*	C	*	T	*	*	*	*	C	*	*	*	*	*	*	*	*	*	*	*	*	*	*	*	*	*	*	*	*	*	*	*	*	*	*	*	*
	17	7	*	*	*	*	*	*	*	*	*	*	C	*	*	T	C	*	C	*	C	*	*	*	*	*	*	*	*	*	*	*	*	*	*	*	*	*	*	*	*	*	*	*	*	*	*	*	*
	18	4	*	*	*	*	*	*	*	*	*	*	*	*	*	*	*	*	*	*	*	*	*	*	*	*	*	*	*	*	*	*	*	*	*	*	*	T	T	*	*	C	*	*	*	*	*	A	*
	19	1	*	*	*	*	*	*	*	*	T	*	*	C	*	T	*	*	*	*	C	*	*	*	*	*	*	*	*	*	*	*	*	*	*	*	*	T	T	*	*	C	*	*	*	*	*	A	*
	20	5	*	*	*	*	*	*	*	*	T	*	*	C	*	T	*	*	*	*	C	*	*	*	*	*	*	*	*	*	*	*	*	*	*	*	*	*	*	*	*	*	*	*	*	*	*	*	*
	21	1	*	*	*	*	*	*	*	*	*	*	*	C	G	*	*	*	*	*	C	*	*	*	*	*	*	*	*	*	*	T	*	*	*	*	*	T	T	*	*	C	*	*	*	*	*	A	*
	22	1	*	A	C	C	*	*	*	*	*	*	*	C	*	*	*	A	*	*	C	*	G	*	*	*	T	T	C	T	A	*	*	*	*	*	*	*	*	*	*	*	*	*	*	*	*	*	*
	23	1	*	*	*	*	*	*	*	*	*	*	*	*	*	T	C	*	*	*	C	*	*	*	*	*	*	T	C	T	*	T	*	*	*	*	*	*	*	*	*	*	*	*	*	*	*	*	*
	24	1	*	*	*	*	*	*	*	*	*	*	*	*	*	*	*	*	*	*	*	*	*	*	*	*	*	*	*	*	*	*	*	*	*	*	*	*	*	*	*	*	*	*	*	*	*	*	*
	25	2	*	*	*	*	*	A	C	C	*	*	C	*	*	*	*	*	*	*	C	*	*	*	*	*	*	*	*	*	*	*	*	*	*	*	*	*	*	G	A	*	*	*	A	*	A	A	A
	26	1	*	*	*	*	*	A	C	C	*	*	C	*	*	*	*	*	*	*	C	*	*	*	*	*	*	*	*	*	*	*	*	*	*	*	*	*	*	*	*	*	*	*	*	*	*	*	*
	27	8	*	*	*	*	*	*	*	*	*	*	*	C	G	*	*	*	*	*	C	*	*	*	*	*	*	*	*	*	*	T	*	*	*	*	*	*	*	*	*	*	*	*	*	*	*	*	*
	28	1	*	*	*	*	*	*	*	*	*	*	*	*	*	*	*	*	*	*	*	*	*	*	*	*	*	*	*	*	*	*	*	G	T	*	*	*	*	*	*	*	*	*	*	*	*	*	*
	29	1	*	*	*	*	*	*	*	*	T	*	*	C	*	T	C	*	*	*	C	*	*	T	C	*	*	*	*	*	*	T	*	G	T	*	*	T	T	*	*	*	*	T	A	T	*	A	*
	30	2	*	*	*	*	*	*	*	*	T	*	*	C	*	T	*	*	*	*	C	*	*	T	C	*	*	*	*	*	*	T	*	G	T	*	*	T	T	*	*	*	*	T	A	T	*	A	*
	31	1	*	*	*	*	*	*	*	*	*	*	*	C	*	T	*	*	*	T	C	T	G	*	*	T	*	T	C	T	A	*	*	G	T	*	*	T	T	*	*	*	*	T	A	T	*	A	*
	32	1	*	*	*	*	*	A	C	C	*	*	C	*	*	*	*	*	*	*	C	*	*	*	*	*	*	*	*	*	*	*	*	*	*	*	*	*	*	*	*	*	*	*	*	*	*	*	*
	33	1	*	*	*	*	*	*	*	*	*	*	C	*	*	*	*	*	*	T	C	T	G	*	*	T	*	T	C	T	A	*	A	G	*	A	T	T	T	*	*	*	T	*	*	*	*	A	*
	34	1	*	*	*	*	*	*	*	*	T	*	*	C	*	T	*	*	*	*	C	*	*	*	*	*	*	*	*	*	*	*	*	*	*	*	*	*	*	G	A	*	*	*	A	*	A	A	A
	35	1	*	A	C	C	*	*	*	*	*	*	C	C	*	T	*	*	*	T	C	T	G	*	*	T	*	T	C	T	A	*	*	*	*	*	*	*	*	G	A	*	*	*	A	*	A	A	A
	36	1	*	*	*	*	*	A	C	C	*	*	C	*	*	*	*	*	*	*	C	*	*	*	*	*	*	*	*	*	*	*	*	*	*	*	*	T	T	G	A	*	*	*	A	*	A	A	A
	37	1	*	*	*	*	*	*	*	*	*	*	C	*	*	T	C	*	C	*	C	*	*	*	*	*	*	*	*	*	*	*	*	G	T	*	*	T	T	*	*	*	*	T	A	T	*	A	*
	38	1	*	*	*	*	*	*	*	*	*	*	*	*	*	*	*	*	*	*	*	*	*	*	*	*	*	*	*	*	*	*	*	G	T	*	*	T	T	*	*	*	*	T	A	T	*	A	*
	39	1	*	*	*	*	*	*	*	*	*	*	C	*	*	T	C	*	C	*	C	*	*	*	*	*	*	*	*	*	*	*	*	*	*	*	*	*	*	G	A	*	*	*	A	*	A	A	A
	40	1	*	*	C	C	T	*	*	*	*	*	*	C	*	T	*	*	*	*	C	*	*	*	*	*	*	T	C	T	A	T	*	*	*	*	*	*	*	*	*	*	*	*	*	*	*	*	*
	41	1	*	*	*	*	*	*	*	*	T	*	*	C	*	T	*	*	*	*	C	*	*	*	*	*	*	*	*	*	*	T	*	*	*	*	*	*	*	*	*	*	*	*	*	*	*	*	*
	42	5	*	*	*	*	*	*	*	*	T	*	*	C	*	T	*	*	*	*	C	*	*	*	*	*	*	*	*	*	*	*	*	*	*	*	*	*	*	*	*	*	*	*	*	*	*	*	*
	43	4	*	*	*	*	*	*	*	*	*	*	*	C	*	T	*	*	*	*	C	*	*	*	*	*	*	*	*	*	*	*	*	*	*	*	*	*	*	*	*	*	*	*	*	*	*	*	*
	44	1	*	*	*	*	*	*	*	*	*	*	*	C	*	T	*	*	*	*	C	*	*	*	*	*	*	*	*	*	*	*	*	G	T	*	*	T	T	*	*	*	*	T	A	T	*	A	*
	45	3	*	*	C	C	T	*	*	*	*	*	*	C	*	T	*	*	*	*	C	*	*	*	*	*	*	T	C	T	A	T	*	*	*	*	*	T	T	G	A	*	*	*	A	*	A	A	A
	46	1	*	*	*	*	*	*	*	*	*	*	*	*	*	*	*	*	*	*	*	*	*	*	*	*	*	*	*	*	*	*	*	*	*	*	*	*	*	*	*	*	*	*	*	*	*	*	*
	47	2	*	A	C	C	*	*	*	*	*	*	*	C	*	*	*	A	*	*	C	*	G	*	*	*	T	T	C	T	A	*	*	*	*	*	*	*	*	*	*	*	*	*	*	*	*	*	*
	48	1	*	A	C	C	*	*	*	*	*	*	*	C	*	*	*	A	*	*	C	*	G	*	*	*	T	T	C	T	A	*	*	G	T	*	*	T	T	*	*	*	*	T	A	T	*	A	*
	49	1	*	*	C	C	*	*	*	*	*	C	*	*	*	T	*	*	*	*	C	*	*	*	*	*	*	*	*	*	*	T	*	*	*	*	*	*	*	*	*	*	*	*	*	*	*	*	*
	50	1	*	*	C	C	*	*	*	*	*	C	*	*	*	T	*	*	*	*	C	*	*	*	*	*	*	*	*	*	*	T	*	*	*	*	*	*	*	*	*	*	*	*	*	*	*	*	*
	51	2	*	*	*	*	*	*	*	*	T	*	*	C	*	T	*	*	*	*	C	*	*	*	*	*	*	*	*	*	*	*	*	*	*	*	*	*	*	*	*	*	*	*	*	*	*	*	*
	52	1	*	A	C	C	*	*	*	*	*	*	*	C	*	*	*	A	*	*	C	*	G	*	*	*	T	T	C	T	A	*	*	G	T	*	*	T	T	*	*	*	*	T	A	T	*	A	*
	53	1	*	*	*	*	*	*	*	*	*	*	*	*	*	*	*	*	*	*	*	*	*	*	*	*	*	*	*	*	*	*	*	*	*	*	*	*	*	*	*	*	*	*	*	*	*	*	*
	54	2	*	*	*	*	*	*	*	*	*	*	*	*	*	T	C	*	*	*	C	*	*	*	*	*	*	T	C	T	*	T	*	*	*	*	*	*	*	*	*	*	*	*	*	*	*	*	*
	55	1	*	*	*	*	*	*	*	*	*	*	*	*	*	T	C	*	*	*	C	*	*	*	*	*	*	T	C	T	*	T	*	*	*	*	*	*	*	*	*	*	*	*	*	*	*	*	*
	56	1	*	*	*	*	*	*	*	*	*	*	*	*	*	*	*	*	*	*	*	*	*	*	*	*	*	*	*	*	*	*	*	*	*	*	*	T	T	G	A	*	*	*	A	*	A	A	A
[truncated: 84 more columns]
